# Supplementary material for: Characteristics of the Perianthic Endophytic Fungal Communities of the Rare Horticultural Plant Lirianthe delavayi and Their Changes under Artificial Cultivation
Source: Microorganisms. 2024 Jul 21;12(7):1491. doi: 10.3390/microorganisms12071491 (PMC11278761; doi:10.3390/microorganisms12071491)
Supplement: Supplementary file 1 [file microorganisms-12-01491-s001.zip]

Archive with 1 entries (1 files):
- microorganisms-3094772-supplementary.pdf
